# Supplementary material for: Empagliflozin, Linagliptin, and Metformin Differentially Affect Renal PI3K/Akt and MAPK/ERK Signaling Pathways in db/db Diabetic Mice
Source: Int J Mol Sci. 2026 Jul 21;27(14):6483. doi: 10.3390/ijms27146483 (PMC13409939; doi:10.3390/ijms27146483)
Supplement: Supplementary file 1 [file ijms-27-06483-s001.zip]

Archive with 1 entries (1 files):
- ijms-4321677-supplementary.pdf
